# Supplementary material for: Psychological factors associated with Long COVID: a systematic review and meta-analysis
Source: eClinicalMedicine. 2024 Jul 26;74:102756. doi: 10.1016/j.eclinm.2024.102756 (PMC11701445; doi:10.1016/j.eclinm.2024.102756)
Supplement: eAppendix 2 [file mmc2.xlsx]

## Sheet: Table of contents
Table of contents
Quality rating of studies answering RQ1 (cross-sectional group comparisons)
Quality rating of studies answering RQ2 (cross-sectional associations)
Quality rating of studies answering RQ3 (longitudinal data)

## Sheet: Quality rating RQ1
	Study	Q1: Research question	Q2: Study population	Q3: Target population and case representation	Q4: Sample size justification	Q5: Groups recruited from the same population	Q6: Inclusion and exclusion criteria prespecified and applied uniformly	Q7: Case and control definitions	Q8: Random selection of study participants	Q9: Concurrent controls	Q10: Exposure assessed prior to outcome measurement	Q11: Exposure measures and assessment	Q12: Blinding of exposure assessors	Q13: Statistical analysis	Global Rating	Rater 1	Rater 2
	Alghamdi et al. (2022)	Yes	Yes	NR	No	Yes	Yes	Yes	NA	No	No	No	No	No	Poor	AT	PE
	Al-Hadrawi et al. (2023)	Yes	Yes	NR	Yes	Yes	Yes	Yes	NA	No	No	Yes	No	Yes	Good	AT	PE
	Alkwai et al. (2022)	Yes	Yes	NR	Yes	Yes	Yes	Yes	NA	No	No	No	No	No	Fair	AT	PE
	Ariza et al. (2022)	Yes	Yes	NR	No	Yes	Yes	Yes	NA	No	No	Yes	No	Yes	Fair	AT	PE
	Azcue et al. (2022)	Yes	Yes	NR	No	Yes	Yes	Yes	NA	No	No	Yes	No	Yes	Fair	AT	PE
	Becker et al. (2021)	Yes	Yes	NR	No	Yes	Yes	Yes	NA	No	Yes	Yes	No	No	Fair	AT	PE
	Bellan et al. (2022)	Yes	Yes	NR	No	Yes	Yes	Yes	NA	No	No	Yes	No	No	Fair	AT	PE
	Benoit-Piau et al. (2023)	Yes	Yes	NR	Yes	Yes	Yes	Yes	Yes	No	No	Yes	No	No	Fair	AT	PE
	Buonsenso et al. (2023)	Yes	Yes	NR	No	Yes	Yes	Yes	NA	No	No	No	Yes	No	Fair	AT	PE
	Cai et al. (2023)	Yes	Yes	NR	No	Yes	Yes	Yes	NA	No	No	Yes	No	No	Fair	AT	PE
	Calvache-Mateo et al. (2023)	Yes	Yes	NR	Yes	Yes	Yes	Yes	NA	No	No	Yes	No	No	Fair	AT	PE
	Carazo et al. (2022)	Yes	Yes	NR	No	Yes	Yes	Yes	Yes	No	No	Yes	No	Yes	Fair	AT	PE
	Carter et al. (2022)	Yes	Yes	NR	No	Yes	Yes	Yes	NA	No	No	Yes	No	No	Fair	AT	PE
	Chen et al. (2023b)	Yes	Yes	NR	No	Yes	Yes	Yes	NA	No	No	No	No	Yes	Fair	AT	PE
	Cuschieri et al. (2023)	Yes	Yes	NR	No	Yes	No	Yes	NA	No	No	Yes	No	No	Poor	AT	PE
	de Oliviera et al. (2022)	Yes	Yes	NR	No	Yes	Yes	Yes	NA	No	No	Yes	No	No	Fair	AT	PE
	Delgado-Alonso et al. (2022a)	Yes	Yes	NR	No	Yes	Yes	Yes	NA	No	No	Yes	No	No	Fair	AT	PE
	Durstenfeld et al. (2023)	Yes	Yes	NR	No	Yes	Yes	Yes	NA	No	Yes	Yes	No	Yes	Good	AT	PE
	Fernández-Alonso et al. (2023)	Yes	Yes	NR	No	Yes	Yes	Yes	NA	No	No	Yes	No	No	Fair	AT	PE
	Freda et al. (2024)	Yes	Yes	NR	No	Yes	Yes	Yes	NA	No	No	Yes	No	No	Fair	AT	PE
	Frontera et al. (2021)	Yes	Yes	NR	Yes	Yes	No	Yes	NA	No	No	Yes	No	Yes	Fair	AT	PE
	Fry et al. (2023)	Yes	Yes	NR	No	Yes	No	Yes	No	No	No	Yes	No	No	Poor	AT	PE
	Gaspar et al. (2023)	Yes	Yes	NR	No	Yes	Yes	Yes	NA	No	Yes	Yes	No	Yes	Good	AT	PE
	Goodman et al. (2023)	Yes	Yes	NR	Yes	Yes	Yes	Yes	Yes	No	No	Yes	No	Yes	Good	AT	PE
	Haider et al. (2023)	Yes	Yes	NR	No	Yes	Yes	Yes	NA	No	No	Yes	No	No	Fair	AT	PE
	Hedberg et al. (2023)	Yes	Yes	NR	No	Yes	Yes	Yes	NA	No	Yes	No	No	Yes	Fair	AT	PE
	Heine et al. (2023)	Yes	Yes	NR	No	Yes	Yes	Yes	NA	No	No	Yes	No	Yes	Fair	AT	PE
	Huang et al. (2022)	Yes	Yes	NR	No	Yes	Yes	Yes	NA	No	No	Yes	No	Yes	Fair	AT	PE
	Jacobs et al. (2023)	Yes	Yes	NR	No	Yes	Yes	Yes	NA	No	Yes	No	No	Yes	Fair	AT	PE
	Kim et al. (2022)	Yes	Yes	NR	No	Yes	Yes	Yes	NA	No	No	Yes	No	No	Fair	AT	PE
	König et al. (2023)	Yes	Yes	NR	No	Yes	Yes	Yes	NA	No	No	Yes	No	Yes	Fair	AT	PE
	Kostev et al. (2022b)	Yes	Yes	NR	No	Yes	No	Yes	NA	No	Yes	Yes	No	Yes	Fair	AT	PE
	Kozik et al. (2023)	Yes	Yes	NR	Yes	Yes	Yes	Yes	NA	No	No	Yes	No	No	Fair	AT	PE
	Lhuillier et al. (2022)	Yes	Yes	NR	No	Yes	Yes	Yes	NA	No	Yes	Yes	No	Yes	Good	AT	PE
	Liang et al. (2022)	Yes	Yes	NR	No	Yes	Yes	Yes	No	No	No	Yes	No	Yes	Fair	AT	PE
	Liu et al. (2023)	Yes	Yes	NR	No	Yes	Yes	Yes	NA	No	Yes	Yes	No	Yes	Good	AT	PE
	Magel et al. (2023)	Yes	Yes	NR	No	Yes	Yes	Yes	NR	No	No	Yes	No	Yes	Fair	AT	PE
	Magnavita et al. (2023)	Yes	Yes	NR	No	Yes	No	Yes	NR	No	No	Yes	No	No	Poor	AT	PE
	Margalit et al. (2022)	Yes	Yes	NR	Yes	Yes	Yes	Yes	Yes	No	No	Yes	Yes	Yes	Good	AT	PE
	Marinkovic et al. (2023)	Yes	Yes	NR	No	Yes	Yes	Yes	NR	No	No	Yes	No	Yes	Fair	AT	PE
	Martin et al. (2023)	Yes	Yes	NR	Yes	Yes	Yes	Yes	NA	No	No	Yes	No	Yes	Good	AT	PE
	Mazza et al. (2022)	Yes	Yes	NR	No	Yes	Yes	Yes	NR	No	Yes	Yes	No	Yes	Fair	AT	PE
	Messin et al. (2021)	Yes	Yes	NR	No	Yes	Yes	Yes	NA	No	No	No	No	No	Poor	AT	PE
	Meza-Torres et al. (2022)	Yes	Yes	NR	No	Yes	Yes	Yes	NA	No	Yes	Yes	No	Yes	Good	AT	PE
	Mikuteit et al. (2023)	Yes	Yes	NR	No	Yes	Yes	Yes	NA	No	No	No	No	No	Poor	AT	PE
	Mora et al. (2023)	Yes	Yes	NR	No	Yes	Yes	Yes	NA	No	No	Yes	No	Yes	Fair	AT	PE
	Navas-Otero et al. (2023)	Yes	Yes	NR	Yes	Yes	Yes	Yes	Yes	No	No	Yes	No	Yes	Good	AT	PE
	O’Sullivan et al. (2023)	Yes	Yes	NR	No	Yes	Yes	Yes	NA	No	No	Yes	No	Yes	Fair	AT	PE
	Peters et al. (2022)	Yes	Yes	NR	No	Yes	Yes	Yes	NA	No	No	Yes	No	No	Fair	AT	PE
	Phu et al. (2023)	Yes	Yes	NR	Yes	Yes	Yes	Yes	Yes	No	No	Yes	No	Yes	Good	AT	PE
	Pływaczewska-Jakubowska et al. (2022)	Yes	Yes	NR	No	Yes	Yes	Yes	NA	No	No	No	No	Yes	Fair	AT	PE
	Rastogi et al. (2023)	Yes	Yes	NR	No	Yes	Yes	Yes	NA	No	No	Yes	No	Yes	Fair	AT	PE
	Roessler et al. (2022)	Yes	Yes	NR	No	Yes	Yes	Yes	No	No	Yes	Yes	No	Yes	Fair	AT	PE
	Román-Montes et al. (2023)	Yes	Yes	NR	Yes	Yes	No	Yes	Yes	No	No	Yes	No	No	Fair	AT	PE
	Salve et al. (2023)	Yes	Yes	NR	Yes	Yes	Yes	Yes	NR	No	No	Yes	No	No	Fair	AT	PE
	Shachar-Lavie (2023)	Yes	Yes	NR	No	Yes	Yes	Yes	NA	No	No	Yes	No	No	Fair	AT	PE
	Song et al. (2023)	Yes	Yes	NR	No	Yes	Yes	Yes	NA	No	Yes	Yes	No	Yes	Good	AT	PE
	Staples et al. (2023)	Yes	Yes	NR	No	Yes	Yes	Yes	NA	No	No	Yes	No	No	Fair	AT	PE
	Tebeka et al. (2023)	Yes	Yes	NR	No	Yes	Yes	Yes	Yes	No	No	Yes	No	Yes	Fair	AT	PE
	Terai et al. (2023)	Yes	Yes	NR	No	Yes	Yes	Yes	NA	No	No	Yes	No	No	Fair	AT	PE
	Uniyal et al. (2022)	Yes	Yes	NR	No	Yes	Yes	Yes	No	No	No	No	No	No	Poor	AT	PE
	Wright et al. (2024)	Yes	Yes	NR	No	Yes	Yes	Yes	NA	No	No	Yes	No	No	Fair	AT	PE
	Zhang et al. (2023b)	Yes	Yes	NR	No	Yes	Yes	Yes	Yes	No	No	Yes	No	Yes	Fair	AT	PE
Note. Overall quality rating algorithm: "good" = "yes" or "NA" in ≥ 9 categories, "fair" = "yes" or "NA" in at least half of all categories (≥ 7, < 9), "poor" = "yes" or "NA" in less than half of all categories (< 7).

## Sheet: Quality rating RQ2
	Study	Q1: Research question	Q2: Study population	Q3: Study population	Q4: Groups recruited from the same population and uniform eligibility criteria	Q5: Sample size justification	Q6: Exposure assessed prior to outcome measurement	Q7: Sufficient timeframe to see an effect	Q8: Different levels of the exposure of interest	Q9: Exposure measures and assessment	Q10: Repeated exposure assessment	Q11: Outcome measures	Q12: Blinding of outcome assessors	Q13: Followup rate	Q14: Statistical analysis	Global Rating	Rater 1	Rater 2
	Azcue et al. (2022)	Yes	Yes	NR	Yes	No	No	No	Yes	Yes	No	Yes	No	NA	Yes	Fair	AT	PE
	Benoit-Piau et al. (2023)	Yes	Yes	No	Yes	Yes	No	No	Yes	Yes	No	Yes	No	NA	No	Fair	AT	PE
	Beyer et al. (2023)	Yes	Yes	Yes	Yes	No	No	No	Yes	Yes	No	Yes	No	NA	Yes	Fair	AT	PE
	Bierbauer et al. (2022)	Yes	Yes	NR	Yes	Yes	No	No	Yes	Yes	No	Yes	No	NA	Yes	Fair	AT	PE
	Bonner et al. (2024)	Yes	Yes	NR	Yes	No	No	No	NA	No	No	Yes	No	NA	Yes	Fair	AT	PE
	Bungenberg et al. (2022)	Yes	Yes	NR	Yes	No	No	No	Yes	Yes	No	Yes	Yes	NA	Yes	Fair	AT	PE
	Burton et al. (2023)	Yes	Yes	NR	Yes	Yes	Yes	No	Yes	Yes	Yes	Yes	No	Yes	Yes	Good	AT	PE
	Busatto et al. (2022)	Yes	Yes	Yes	Yes	No	No	No	Yes	Yes	No	Yes	No	NA	Yes	Fair	AT	PE
	Delgado-Alonso et al. (2022a)	Yes	Yes	NR	Yes	No	No	No	Yes	Yes	No	Yes	No	NA	No	Fair	AT	PE
	Delgado-Alonso et al. (2022b)	Yes	Yes	Yes	Yes	No	No	No	Yes	Yes	No	Yes	No	NA	Yes	Fair	AT	PE
	Delgado-Alonso et al. (2023)	Yes	Yes	NR	Yes	No	No	No	Yes	Yes	No	Yes	No	NA	Yes	Fair	AT	PE
	Elmunzer et al. (2023)	Yes	Yes	Yes	Yes	No	No	Yes	Yes	Yes	No	Yes	No	NA	No	Fair	AT	PE
	Fernández-de-Las-Peñas et al. (2022)	Yes	Yes	Yes	Yes	Yes	No	No	Yes	Yes	No	Yes	No	NA	No	Fair	AT	PE
	Fujita et al. (2023)	Yes	Yes	NR	Yes	No	No	No	Yes	Yes	No	Yes	No	NA	No	Fair	AT	PE
	Giurgi-Oncu et al. (2021)	Yes	Yes	Yes	Yes	No	No	No	Yes	Yes	No	Yes	No	NA	No	Fair	AT	PE
	Gouraud et al. (2021)	Yes	Yes	Yes	Yes	No	No	No	Yes	Yes	No	Yes	No	NA	Yes	Fair	AT	PE
	Harenwall et al. (2022)	Yes	Yes	NR	Yes	No	Yes	Yes	Yes	Yes	Yes	Yes	No	No	Yes	Good	AT	PE
	Hastie et al. (2022)	Yes	Yes	No	Yes	No	Yes	Yes	NA	Yes	Yes	Yes	No	No	Yes	Good	AT	PE
	Hedberg et al. (2023)	Yes	Yes	NA	Yes	No	Yes	Yes	NA	No	Yes	Yes	No	No	Yes	Good	AT	PE
	Heine et al. (2023)	Yes	Yes	NR	Yes	No	No	No	Yes	Yes	No	Yes	No	NA	Yes	Fair	AT	PE
	Hirahata et al. (2022)	Yes	Yes	NA	Yes	No	No	No	NA	No	No	Yes	No	NA	Yes	Fair	AT	PE
	Hirschtick et al. (2023)	Yes	Yes	No	Yes	No	No	No	NA	No	No	Yes	No	NA	Yes	Fair	AT	PE
	Jung et al. (2022)	Yes	Yes	Yes	Yes	No	No	No	Yes	Yes	No	Yes	No	NA	No	Fair	AT	PE
	Jung et al. (2023)	Yes	Yes	NR	Yes	No	No	No	Yes	Yes	No	Yes	No	NA	Yes	Fair	AT	PE
	Lhuillier et al. (2022)	Yes	Yes	Yes	Yes	No	Yes	Yes	Yes	Yes	No	Yes	No	NA	Yes	Good	AT	PE
	Lier et al. (2022)	Yes	Yes	Yes	Yes	No	No	No	Yes	Yes	No	Yes	No	NA	No	Fair	AT	PE
	Loosen et al. (2022)	Yes	Yes	NA	Yes	No	Yes	Yes	No	Yes	No	Yes	No	NA	Yes	Good	AT	PE
	Luedke et al. (2023)	Yes	Yes	NA	Yes	No	No	No	Yes	Yes	No	Yes	No	NA	Yes	Fair	AT	PE
	Magel et al. (2023)	Yes	Yes	NR	Yes	No	Yes	Yes	Yes	Yes	Yes	Yes	No	NR	Yes	Good	AT	PE
	Magnavita et al. (2023)	Yes	Yes	Yes	Yes	No	No	No	Yes	Yes	No	Yes	No	NA	No	Fair	AT	PE
	Meza-Torres et al. (2022)	Yes	Yes	NA	Yes	No	Yes	Yes	No	Yes	No	Yes	No	NA	Yes	Good	AT	PE
	Navas-Otero et al. (2023)	Yes	Yes	Yes	Yes	Yes	No	No	Yes	Yes	No	Yes	No	NA	Yes	Good	AT	PE
	Nishimi et al. (2023)	Yes	Yes	No	Yes	Yes	Yes	Yes	Yes	Yes	No	Yes	No	NA	Yes	Good	AT	PE
	Pacho-Hernández et al. (2022)	Yes	Yes	NR	Yes	No	No	No	Yes	Yes	No	Yes	No	NA	Yes	Fair	AT	PE
	Pérez-López et al. (2023)	Yes	Yes	NR	Yes	No	No	No	Yes	Yes	No	Yes	No	NA	Yes	Fair	AT	PE
	Pływaczewska-Jakubowska et al. (2022)	Yes	Yes	NR	Yes	No	No	No	Yes	No	No	Yes	No	NA	Yes	Fair	AT	PE
	Rocha et al. (2023)	Yes	Yes	Yes	Yes	No	No	No	Yes	No	No	Yes	No	NA	Yes	Fair	AT	PE
	Ruggeri et al. (2023)	Yes	Yes	NR	Yes	No	No	No	Yes	Yes	No	Yes	No	NA	Yes	Fair	AT	PE
	Salci et al. (2024)	Yes	Yes	No	Yes	Yes	No	No	No	No	No	Yes	No	NA	Yes	Fair	AT	PE
	Salve et al. (2023)	Yes	Yes	Yes	Yes	Yes	No	No	Yes	Yes	No	Yes	No	NA	No	Fair	AT	PE
	Samper-Pardo et al. (2023)	Yes	Yes	NR	Yes	Yes	No	No	Yes	Yes	No	Yes	No	NA	No	Fair	AT	PE
	Satar et al. (2023)	Yes	Yes	Yes	Yes	No	No	No	Yes	Yes	No	Yes	No	NA	Yes	Fair	AT	PE
	Scholz et al. (2023)	Yes	Yes	NR	Yes	Yes	No	No	Yes	Yes	No	Yes	No	NA	Yes	Fair	AT	PE
	Shachar-Lavie et al. (2023)	Yes	Yes	NR	Yes	No	No	No	Yes	Yes	No	Yes	No	NA	No	Fair	AT	PE
	Tavares-Júnior et al. (2022)	Yes	Yes	NR	Yes	No	No	No	Yes	Yes	No	Yes	No	NA	No	Fair	AT	PE
	Tebeka et al. (2023)	Yes	Yes	NR	Yes	No	No	No	Yes	Yes	No	Yes	No	NA	Yes	Fair	AT	PE
	Thronicke et al. (2022)	Yes	Yes	NR	Yes	No	No	No	No	No	No	Yes	No	NA	Yes	Poor	AT	PE
	Tudor et al. (2023)	Yes	Yes	NR	Yes	No	No	No	Yes	Yes	No	Yes	No	NA	Yes	Fair	AT	PE
	Walker et al. (2023)	Yes	Yes	NA	Yes	No	No	No	Yes	Yes	No	Yes	No	NA	Yes	Fair	AT	PE
	Whiteside et al. (2022)	Yes	Yes	NR	Yes	No	Yes	Yes	Yes	Yes	No	Yes	No	NA	Yes	Good	AT	PE
	Wright et al. (2024)	Yes	Yes	Yes	Yes	No	No	No	Yes	Yes	No	Yes	No	NA	No	Fair	AT	PE
	Yaksi et al. (2022)	Yes	Yes	Yes	Yes	No	No	No	Yes	No	No	Yes	No	NA	No	Fair	AT	PE
	Zheng et al. (2023b)	Yes	Yes	Yes	Yes	No	No	No	Yes	Yes	No	Yes	No	NA	Yes	Fair	AT	PE
Note. Overall quality rating algorithm: "good" = "yes" or "NA" in ≥ 10 categories, "fair" = "yes" or "NA" in at least half of all categories (≥ 7, < 10), "poor" = "yes" or "NA" in less than half of all categories (< 7).

## Sheet: Quality rating RQ3
	Study	Q1: Research question	Q2: Study population	Q3: Study population	Q4: Groups recruited from the same population and uniform eligibility criteria	Q5: Sample size justification	Q6: Exposure assessed prior to outcome measurement	Q7: Sufficient timeframe to see an effect	Q8: Different levels of the exposure of interest	Q9: Exposure measures and assessment	Q10: Repeated exposure assessment	Q11: Outcome measures	Q12: Blinding of outcome assessors	Q13: Followup rate	Q14: Statistical analysis	Global Rating	Rater 1	Rater 2
	Antony et al. (2023)	Yes	Yes	NA	Yes	No	Yes	Yes	No	Yes	No	Yes	No	NA	Yes	Good	AT	PE
	Binka et al. (2022)	Yes	Yes	NR	Yes	No	Yes	Yes	Yes	Yes	Yes	Yes	No	NR	Yes	Good	AT	PE
	Bottemanne et al. (2021)	Yes	Yes	Yes	Yes	No	Yes	Yes	Yes	Yes	Yes	Yes	No	Yes	Yes	Good	AT	PE
	Chen et al. (2023a)	Yes	Yes	NA	Yes	No	Yes	Yes	No	Yes	No	Yes	No	NA	No	Fair	AT	PE
	Durstenfeld et al. (2023)	Yes	Yes	No	Yes	No	Yes	Yes	Yes	Yes	No	Yes	No	NA	Yes	Good	AT	PE
	Gaspar et al. (2023)	Yes	Yes	Yes	Yes	No	Yes	Yes	No	Yes	No	Yes	No	NA	Yes	Good	AT	PE
	Hill et al. (2023)	Yes	Yes	NA	Yes	No	Yes	Yes	No	Yes	No	Yes	No	NA	Yes	Good	AT	PE
	Jacobs et al. (2023)	Yes	Yes	NR	Yes	No	Yes	Yes	No	No	No	Yes	No	NA	Yes	Fair	AT	PE
	Kostev et al. (2022a)	Yes	Yes	NA	Yes	No	Yes	Yes	No	Yes	No	Yes	No	NA	No	Fair	AT	PE
	Kostev et al. (2022b)	Yes	Yes	NA	Yes	No	Yes	Yes	No	Yes	No	Yes	No	NA	Yes	Good	AT	PE
	Liu et al. (2023)	Yes	Yes	NR	Yes	No	Yes	Yes	No	Yes	No	Yes	No	NA	Yes	Fair	AT	PE
	Mazza et al. (2022)	Yes	Yes	NR	Yes	No	Yes	Yes	Yes	Yes	No	Yes	No	NA	Yes	Good	AT	PE
	Milde et al. (2023)	Yes	Yes	Yes	Yes	Yes	Yes	Yes	Yes	Yes	Yes	Yes	No	Yes	Yes	Good	AT	PE
	Selvakumar et al. (2023)	Yes	Yes	Yes	Yes	No	Yes	Yes	Yes	Yes	Yes	Yes	Yes	Yes	Yes	Good	AT	PE
	Subramanian et al. (2022)	Yes	Yes	NA	Yes	No	Yes	Yes	No	Yes	No	Yes	No	NA	Yes	Good	AT	PE
	Wang et al. (2022)	Yes	Yes	Yes	Yes	No	Yes	Yes	Yes	Yes	Yes	Yes	No	Yes	Yes	Good	AT	PE
	Zhang et al. (2023a)	Yes	Yes	NR	Yes	No	Yes	Yes	Yes	Yes	No	Yes	No	NA	Yes	Good	AT	PE
	Zheng et al. (2023a)	Yes	Yes	NR	Yes	No	Yes	Yes	No	No	No	Yes	No	NA	Yes	Fair	AT	PE
Note. Overall quality rating algorithm: "good" = "yes" or "NA" in ≥ 10 categories, "fair" = "yes" or "NA" in at least half of all categories (≥ 7, < 10), "poor" = "yes" or "NA" in less than half of all categories (< 7).
